# Supplementary material for: Cathelicidin peptide rescues G. mellonella infected with B. anthracis
Source: Virulence. 2017 Mar 8;9(1):287–93. doi: 10.1080/21505594.2017.1293227 (PMC6104695; doi:10.1080/21505594.2017.1293227)
Supplement: KVIR_S_1293227.zip [file kvir-09-01-1293227-s001.zip]

Archive with 3 entries (3 files):
- KVIR_S_1293227.docx
- Suppl Fig 1.tif
- Suppl Fig 2.tif
